# Supplementary material for: Comparative Genomics and in vitro Infection of Field Clonal Isolates of Brucella melitensis Biovar 3 Did Not Identify Signature of Host Adaptation
Source: Front Microbiol. 2018 Oct 22;9:2505. doi: 10.3389/fmicb.2018.02505 (PMC6204395; doi:10.3389/fmicb.2018.02505)
Supplement: TABLE S1 — Field Brucella isolates investigated in this study and reference strains from public databases. [file Table_1.XLSX]

## Sheet: Supplementary data 1
No isolate	Id ANSES	Host	Organ	Year	Country	Department	Location	Genus	Species	Biovar	Accession Number
Bov1	01-3016-5171	Bovine	Lymph node	2001	France	26	Omblèze (26400)	Brucella	melitensis	3	GCA_900417195
Bov2	00-2956-4	Bovine	NR	2000	France	26	Montmeyrans (26120)	Brucella	melitensis	3	GCA_900417205
Hum1	00-4216	Human	Blood	2000	France	26	Plan de Baix, Omblèze (26400)	Brucella	melitensis	3	GCA_900417215
SRum1	00-2529-3	Ovine / Caprine	Blood	2000	France	26	Venterol (26110)	Brucella	melitensis	3	GCA_900417225
SRum2	00-2782	Ovine	Vaginal swab	2000	France	26	Venterol (26110)	Brucella	melitensis	3	GCA_900417235
SRum3	00-3099-5734	Caprine	Lymph node	2000	France	26	Montmeyrans (26120)	Brucella	melitensis	3	GCA_900417245
SRum4	00-3099-5733	Ovine	Lymph node	2000	France	26	Montmeyrans (26120)	Brucella	melitensis	3	GCA_900417255
16M	Reference	Caprine		1950's	USA			Brucella	melitensis	1	NC_003317, NC_003318
Ether	Reference	Caprine		1961	Italy			Brucella	melitensis	3	NZ_CP007760, NZ_CP007761
